# Supplementary material for: Social marketing and mass media interventions to increase sexually transmissible infections (STIs) testing among young people: social marketing and visual design component analysis
Source: BMC Public Health. 2024 Feb 26;24:620. doi: 10.1186/s12889-024-18095-8 (PMC10898181; doi:10.1186/s12889-024-18095-8)
Supplement: Supplementary file 1 — Supplementary Material 1 [file 12889_2024_18095_MOESM1_ESM.xlsx]

## Sheet: Visual analysis
Supplementary file 2: Detailed visual Analysis of Intervention materials
Intervention name	Reference	Technical (including type, medium and effects used)	Target audience	Reading the Visual										What supports the visual			Social context		Overall- combination
				Actor's appearance	Actors representative of target audience	Setting/Environment	Form of representation (narrative or conceptual)	Contact (demand or offer)	Social distance	Point of view: engagement	Point of view: power	Compositional salience	Modality	Text	Form of text	Logo	Social context of viewing (e.g. setting of intervention)	Social norms addressed	Provocation	Tone
Check it out Chlamydia hotline	Oh et al. (2002)	No visual materials sourced
Chlamydia. Worth talking about	Gobin et al. (2013)	poster, photo, text as a graphic element	Young people in England 15-24 years.	Actors absent. Speech bubbles only.	implied	Train station. Metal seat on train platform. Station building in the background. Three people but none with visible features. Reflects location of conversation.	Narrative - speech bubbles	offer	N/A	N/A	N/A	text (speech bubbles)	low - people missing from setting. Text boxes added in their place.	moderate	statement, speech/ thought	Campaign and Government	online and wider community, tv, radio	Challenges stigma/normalises conversations about STIs. Addresses misconception about STI testing and pain.	empowerment	positive, reassuring, peer
		poster, photo, text as a graphic element	Young people in England 15-24 years.	Actors absent. Speech bubbles only.	implied	Doctor's office. Two seats, desk with computer. Shelf with files. Window. Hand basin. Trolley. Reflects location of conversation.	Narrative - speech bubbles	offer	N/A	N/A	N/A	text (speech bubbles)	low - people missing from setting. Text boxes added in their place.	moderate	statement, question, speech/ thought	Campaign and Government		Challenges stigma/normalises conversations about STIs. Addresses norm about perceived need for testing.	empowerment	positive, reassuring, factual (health authority figure)
couldihaveit	Wilkins & Mak (2007)	poster, photo and text as a graphic element, studio quality	Sexually active young people (15-24) Perth WA (limited reach rurally).	Two actors (torso only), photoshopped hands and forearms of nonvisible actors, one female, one male, both white, young, attractive, partially clothed, sexual overtones.	yes	Unidentifiable background. Presumably indoors, possibly a bedroom. Blurred/cool blue tones. Focus on actors. Nondescript location/could be anywhere.	Narrative - transactional	offer	Social	Detachment (all)	Equality	Actors	Low. Abstract, hyper-real	sparse/ moderate	statement, instruction	Government	Online, pubs, clubs, hotels, university, TAFE, wider community, radio, text	Norms around monogamy in (heterosexual) romantic relationships. Perceived low STI risk is challenged. Taboo of promiscuity.	Transgression of norms. Disrupts perceived low-risk in (monogamous?) heterosexual relationships. Possibly sexual arousal. Incongruity.	Provocative. Cautionary. Informative.
		video (30sec) ambient lighting,	Sexually active young people (15-24) Perth WA (limited reach rurally).	Two actors, one female, one male, both white, young, attractive, partially clothed, explicitly sexual.	yes	Bedroom with dim/ ambient lighting. Green and blue florescent lighting, some flashing. Sexual scenario. Possibly implied hotel/promiscuous sex.	1) Narrative - transactional 2) Narrative - actor's speaking to each other	offer	Intimate/ social	Detachment (all).	Viewer power/ equality	Actors	Medium. True to life situation. Voices of non-present actors.	sparse	instruction	Government		Norms around monogamy in (heterosexual) romantic relationships. Perceived low STI risk is challenged. Taboo of promiscuity.	Transgression of norms. Disrupts perceived low-risk in single-partnered heterosexual sex. Possibly sexual arousal. Incongruity.	Provocative. Cautionary. Informative.
Get Checked Omaha	Tibbits et al. (2018)	Various billboards, text as a graphic element, special effects	young people (15 to 24) Omaha, USA	No actors		Plain white background with vignette effect, focus on text.	Conceptual - symbolic	Offer	N/A	N/A	N/A	text	low - photoshopped image	sparse	statement, instruction	No		Plays on STI stigma and fear. Plays on known puns. Plays on concept of people not wanting to know and plays on responsibility to 'stop STDs' and get checked	Fear, humour, disgust	Provocative. Cautionary. humour (use of puns), warning, possibly disgust
		poster, photo and text as a graphic element, studio quality	young people (15 to 24) Omaha, USA	One actor, female, black/POC, young, attractive/average appearance, wearing lab coat.	yes	Plain white background, focus on actor.	1) Narrative - vector is completed by eye contact with viewer 2) Conceptual - symbolic	Demand	social/ impersonal	involvement/ detachment	equality	actor	medium - actors photoshopped onto plain white background	moderate	statement, instruction, speech/ thought	Campaign		Challenges the stereotype that only a certain kind of person contracts an STD i.e. sexually promiscuous. Emphasised by text that everyone can get STD and tone is slightly defiant.	Surprise, incongruity, transgression of norms. Reassurance?- everyone can get treated	Peer, matter of fact. Speaking directly to viewer, conversational.
		poster, photo and text as a graphic element, studio quality	young people (15 to 24) Omaha, USA	One actor, male, black/POC, young, attractive/average, in costume (Hamlet).	yes	Plain white background, focus on actor.	1) Narrative - vector is completed by eye contact with viewer 2) Conceptual - symbolic	Demand	social/ impersonal	involvement/ detachment	equality	actor	medium - actors photoshopped onto plain white background	moderate	statement, instruction, speech/ thought	Campaign		Challenges the stereotype that only a certain kind of person contracts an STD i.e. sexually promiscuous. Emphasised by text that everyone can get STD and tone is slightly defiant.	Surprise, incongruity, transgression of norms. Reassurance?- everyone can get treated	Peer, matter of fact. Speaking directly to viewer, conversational.
		poster, photo and text as a graphic element, studio quality	young people (15 to 24) Omaha, USA	One actor, female, white, young, attractive/average appearance, wearing volleyball uniform.	yes	Plain white background, focus on actor.	1) Narrative - vector is completed by eye contact with viewer 2) Conceptual - symbolic	Demand	social/ impersonal	involvement/ detachment	equality	actor	medium - actors photoshopped onto plain white background	moderate	statement, instruction, speech/ thought	Campaign		Challenges the stereotype that only a certain kind of person contracts an STD i.e. sexually promiscuous. Emphasised by text that everyone can get STD and tone is slightly defiant.	Surprise, incongruity, transgression of norms. Reassurance?- everyone can get treated	Peer, matter of fact. Speaking directly to viewer, conversational.
		Various, text as a graphic element	young people (15 to 24) Omaha, USA	No actors	n/a	Plain white background, focus on text		Offer	N/A	N/A	N/A	text	low - text as graphic	sparse (billboards/coaster) to moderate	statement, instruction	Campaign		Subverts taboo of talking about STDs/sexual health testing by making it mundane	Surprise, incongruity. Responsibility= something your should do like paying rent.	blasé, direct, matter of fact
		video (31sec), text as a graphic element, studio quality	young people (15 to 24) Omaha, USA	One actor, female, black/POC, young, attractive/average appearance, wearing lab coat.	yes	Science lab/classroom (reflects audio). Pans out to reveal white screen (photography background), camera and lighting equipment.	1) Narrative - vector is completed by eye contact with viewer 2) Narrative - actor speaking 3) Conceptual - classificational 4) Conceptual - symbolic?	Demand	intimate/ social	Involvement (main actor) detachment (background actors)	equality	actor	medium - photography shoot revealed against natural background	sparse	statement, instruction	Campaign		Challenges the stereotype that only a certain kind of person contracts an STD i.e. sexually promiscuous. Emphasised by text that everyone can get STD and tone is slightly defiant.	Surprise, incongruity, transgression of norms.	Peer, candid, matter of fact. factual, direct, to the point. Brief, defiant, personal - use of 'I' conversational
		video (31sec), text as a graphic element, studio quality	young people (15 to 24) Omaha, USA	One actor, male, black/POC, young, attractive/average, in costume (Hamlet).	yes	Actor is standing in a theatre auditorium (reflects audio). Pans out to reveal white screen (photography background), camera and lighting equipment.	1) Narrative - vector is completed by eye contact with viewer 2) Narrative - actor speaking 3) Conceptual - classificational 4) Conceptual - symbolic?	Demand	intimate/ social	Involvement (main actor) detachment (background actors)	equality	actor	medium - photography shoot revealed against natural background	sparse	statement, instruction	Campaign		Challenges the stereotype that only a certain kind of person contracts an STD i.e. sexually promiscuous. Emphasised by text that everyone can get STD and tone is slightly defiant.	Surprise, incongruity, transgression of norms.	Peer, candid, matter of fact. factual, direct, to the point. Brief, defiant, personal - use of 'I' conversational
		video (31sec), text as a graphic element, studio quality	young people (15 to 24) Omaha, USA	One actor, female, white, young, attractive/average appearance, wearing volleyball uniform.	yes	Actor is standing in a gym (reflects audio). Pans out to reveal white screen (photography background), camera and lighting equipment.	1) Narrative - vector is completed by eye contact with viewer 2) Narrative - actor speaking 3) Conceptual - classificational 4) Conceptual - symbolic?	Demand	intimate/ social	Involvement (main actor) detachment (background actors)	equality	actor	medium - photography shoot revealed against natural background	sparse	statement, instruction	Campaign		Challenges the stereotype that only a certain kind of person contracts an STD i.e. sexually promiscuous. Emphasised by text that everyone can get STD and tone is slightly defiant.	Surprise, incongruity, transgression of norms.	Peer, candid, matter of fact. factual, direct, to the point. Brief, defiant, personal - use of 'I' conversational
Get Yourself Tested (GYT)	Friedman et al. (2014) McFarlane et al. (2015) Eastman-Mueller et al. (2019) Habel et al. (2015) Roston et al. (2015)	poster, illustrated	Young people (15-25)	No actors	n/a	Top 3/4 is Multicoloured chequered, the bottom 1/4 is plain white. Attracts attention.	N/A	offer	N/A	N/A	N/A	text	low - text only	sparse	statement, instruction, speech/ thought	Campaign	online, events, colleges, schools, wider community, hospitals	Challenges norm/assumption of not needing to test for STIs if YP has only one partner. Challenges silence/encourages talking about STDs	Surprise. Direct language- personalised message- 'I've'/ 'your'. Sense of responsibility, encouraging talking, challenging stigma of testing and who should test	Peer. direct, brief, conversational.
		poster, illustrated and text as a graphic element	Young people (15-25)	Six images/symbols of people.	Unclear	Grey/cream background, focus on figures and text.	Narrative - transactional	offer	impersonal	unclear	Equality	single word "half"	low - text and illustration	moderate/dense	statement, instruction	Campaign		Challenging norm/assumption that you could tell if you/someone else had an STI. Challenges perceptions around how common STDs are. Challenges silence/encourages talking about STDs	Surprise/shock (not as strong as fear). The figures may be a visual puzzle, open to multiple interpretations. Emphasises sense of responsibility. Call to action?	Matter of fact. Instructive. Cautionary.
		flyer, edited photo and text as a graphic element	Young people (15-25)	One actor (photo editing makes demographic unclear) male, white, young, slim.	implied	Garage door, graffiti, white/grey 'painted over' effect, light grey cross pattern overlayed. Street culture/youth target.	N/A	offer	social/ impersonal	involvement	Equality	text	Medium - True to life, digitally altered, illustration-like photograph	sparse	statement, instruction	Campaign		Subverting testing stigma and promoting empowerment narrative of knowing oneself/being oneself.	use of inspirational language- be bold/ yourself. Direct call and link between knowing self/ who you are and knowing status. Empowerment.	call to action, inspirational, direct, emotive rather than factual. Peer, punchy/edgy. Empowering.
		Various buttons and stickers, illustrated and text as a graphic element	Young people (15-25)	No actors	n/a	Hot pink, lime green or multi-colour chequered, attracts attention.	N/A	offer	N/A	N/A	N/A	slogan/ logo or text	low - text and illustration	sparse	statement	Campaign		Subverting testing stigma and promoting empowerment by producing merchandise intended to let others know that the wearer has been tested.	Empowerment. Pride.	Peer.
		Brochure, text as a graphic element	Young people (15-25)	No actors	n/a	Three sides white, one side black and four sides gradient pink. Targeting young women.	N/A	offer	N/A	N/A	N/A	slogan/ logo and text	low - text only	dense	statement, instruction, question	Campaign		Subverting testing stigma and promoting empowerment narrative of knowing oneself/being oneself. Challenges silence/encourages talking about STDs esp. young women. Attempts to dispel myths around STI- e.g. knowing if someone has it, how common	Empowerment. Pride. Reassurance	Factual. Informative, matter of fact. Authoritative but friendly
		Facebook post image, text as a graphic element	Young people (15-25)	No actors	n/a	white, bright pink and multicoloured chequered, attracts attention.	N/A	offer	N/A	N/A	N/A	slogan/ logo	Low - text only	moderate	statement, instruction, question	Campaign		Challenging norm/assumption that you could tell if you/someone else had an STI. Promotes idea that testing is looking after your health	surprise, slight element of fear- you might not know you have one. Empowerment- protecting yourself	Short, sharp, factual, instructive but informal, use of youth acronyms
		Facebook post image, text as a graphic element	Young people (15-25)	No actors	n/a	multicoloured chequered, attracts attention.	N/A	offer	N/A	N/A	N/A	slogan/ logo	Low - text as graphic	sparse	statement, instruction	Campaign		Encourages norm of testing during STD month	Absence of information. Logo only. Viewer invited to fill.	short, informative
		Facebook post image, text as a graphic element	Young people (15-25)	No actors	n/a	multicoloured chequered, attracts attention.	N/A	offer	N/A	N/A	N/A	text	Low - text only	moderate	statement, instruction	Campaign		Subverting testing stigma and promoting empowerment narrative of self care/testing providing peace of mind/ confidence and testing for own health. Encourages norm of testing during STD month.	Empowerment. Lack of context, viewer invited to fill with prior knowledge of campaign.	Short, sharp, factual, instructive, empowering.
		Facebook post image, text as a graphic element	Young people (15-25)	No actors	n/a	Multicoloured chequered, bottom half plain white, attracts attention.	N/A	offer	N/A	N/A	N/A	text	Low - text only	moderate	statement, instruction, question	Campaign		challenging STI stigma by normalising conversations about STIs. encourages reader to talk to doctors about STI. Suggests that those who do are in control of their body/ health	empowerment	Short, sharp, instructive, empowering, informative.
		Facebook post image, text as a graphic element	Young people (15-25)	No actors	n/a	purple with crosses, white banner, green. Attracts attention.	Conceptual - analytical	offer	N/A	N/A	N/A	slogan/ logo and text	Low - text only	moderate	statement, instruction	Campaign		challenging myth that young people are at a lesser risk for STIs	surprise. Empowerment, encouraging knowledge - get the facts	Short, sharp, factual, instructive., empowering
		Video (4:19)	Young people (15-25)	Presenter is black, male, attractive. Interviewees are students, mixed male, female, mix of ethnicities.	yes	College campus	1)Narrative - vector is completed by eye contact with viewer 2) Narrative - actors speaking	demand	social/ impersonal	involvement/ detachment	equality	actors	High - interviews in natural setting	sparse- focus is on audio	statement	Campaign		Plays against stigmas/ stereotypes/ misbeliefs e.g. that you are automatically tested, that you would know if you had an STD, plays with idea that even these 'intelligent' young people (students) may not know all the facts	fear- you may not know, responsibility to test, knowledge- its good to know, matter of fact/ dispelling myths	factual and conversational, matter of fact and direct
		Facebook post image, text as a graphic element	Young people (15-25)	No actors	n/a	pink with crosses, white banner green, attracts attention.	N/A	offer	N/A	N/A	N/A	slogan/ logo and text	Low - text only	moderate	statement, instruction	Campaign		challenging myth that young people are at a lesser risk for STIs. May be playing on norm of male partner's role of protection (in heterosexual relationships).	surprise. Responsibility, possibly guilt.	Short, sharp, factual, instructive. Possibly empowering.
Get Yourself Tested (adapted)	Garbers et al. (2016)	postcard, photo, studio quality	Black and Latino sexual-minority youth (15-25)	Two actors, female (possibly gender-diverse), both black, young, attractive/average, partially clothed, presumed LGBT/gender diverse, sexual overtones.	yes	Neutral/studio background. Dark grey. Focus on actors.	Narrative - transactional	offer	Social	Detachment	Equality	Actors	Medium. Studio setting, 'real' people.	front = sparse, back = dense.	statement, instruction	Campaign	Online, outreach to pride events, street outreach (New York)	Representing queer black femme sexuality in an empowering way, where this is usually stigmatised/erased. Sexual context without sexualising the actors.	Warmth. Transgression of norms.	Empowering. Informative.
		postcard, photo, colour edited	Black and Latino sexual-minority youth (15-25)	One actor, male, black/POC, all that is seen of the actor is a portion of their thighs, sexual overtones	implied	Neutral background. Focus on actor and text.	Conceptual - symbolic	offer	Intimate	Involvement	Representation power/ equality	Actor's jeans/ thighs	Medium. Studio setting, true to life.	sparse	statement, instruction	Campaign		Possible controversy/stigma around representing queer black men's sexuality. Implied only.	Empowerment. Possibly sexual arousal.	Empowering.
		postcard, illustration	Black and Latino sexual-minority youth (15-25)	No actors	n/a	Rainbow gradient and LGBTI symbols. Target audience of message.	Conceptual - symbolic	offer	N/A	N/A	N/A	Rainbow gradient and LGBTI symbols	Low. Illustration and use of symbolism.	sparse	statement, instruction	Campaign		Possible stigma around queer sexuality.	Empowerment.	Empowering.
		postcard, photo, colour edited (dark)	Black and Latino sexual-minority youth (15-25)	One actor, male, black/POC, attractive (six-pack abs), all that is seen of the actor is their abdomen, hands and top of their jeans, sexual overtones.	implied	Neutral black background. Image feels foreboding.	1) Narrative - non-transactional reaction. hands outspread with open palms 2) Conceptual - symbolic	offer	Intimate	Involvement	Representation power/ equality	text	Medium. Studio setting, true to life.	sparse	statement, instruction	Campaign		Ambiguous. Could be innocence/ignorance, being 'in the dark' about one's STI/HIV status, and challenging this as the norm.	Potential visual pun? Y in the GYT logo draws the eyes down. This could be non-intentional. Possible sexual arousal. Ambiguity.	instructive, authoritative and possibly cautionary
		postcard/poster, text as a graphic element	Black and Latino sexual-minority youth (15-25)	No actors	n/a	Hot pink, focus on text, attracts attention.	N/A	offer	N/A	N/A	N/A	text	Low - text as graphic	front = moderate. Back = dense	statement, instruction	Campaign		Subverting social myths/fears around STI testing.	Empowerment. Warmth.	Instructive. Factual. Friendly.
		poster, illustration and text as a graphic element	Black and Latino sexual-minority youth (15-25)	two large white symbols of people. One 'male' and the other is gender neutral (slightly flared 'shirt' but not traditional wide dress).	yes (gender diverse)	plain black, focus on text	Narrative - speech bubbles	offer	impersonal	unclear	equality	text (speech bubbles)	low - text and illustration	moderate	statement, instruction	Campaign		Subverting social myths/ fears around STI testing. Challenges assumption that young people are at low risk of STIs.	empowerment	Instructive. Factual. Matter of fact. Reassuring.
Gimmie 5 minutes	McOwan et al (2002)	Poster, photo, studio quality	Black and Southern European MSM <25 in London.	One actor, male, South European, young, attractive, naked torso, serious/seductive, sexual overtones.	yes	Neutral/ studio background, focus on actor. Bright orange, attracts attention.	Narrative - vector is completed by eye contact with viewer	Demand	Social	Involvement	Equality	Actor and campaign slogan	medium - staged in studio	sparse	Instruction, demand	No	Gay venues and gay-friendly venues.	Sexualisation of male body, implied homoeroticism	Sexual arousal	Inviting.
		Leaflet, photo, studio quality	Black and Southern European MSM <25 in London.	Image as per poster (above), except cropped to shoulders	yes	Neutral/ studio background, focus on actor. Photo: Bright orange, attracts attention. Leaflet: light orange/white.	Narrative - vector is completed by eye contact with viewer	Demand	Social (cropped)	Involvement	Equality	Actor and campaign slogan	medium - staged in studio	dense	Instruction, demand	No		Sexualisation of male body, implied homoeroticism. Explicit discussion of HIV/AIDS.	Sexual arousal	Non-judgemental. Inviting. Informative.
		Magazine advert, photo, studio quality	Black and Southern European MSM <25 in London.	One actor, male, Black, young, attractive, naked torso, serious/seductive, sexual overtones.	yes	Neutral/ studio background, focus on actor. Orange background, attracts attention.	Narrative - vector is completed by eye contact with viewer	Demand	Social	Involvement	Equality	Actor and campaign slogan	medium - staged in studio	dense	Instruction, demand	No		Sexualisation of male body, implied homoeroticism. Explicit discussion of HIV/AIDS.	Sexual arousal	Non-judgemental. Inviting. Informative.
HIV. Live with it. Get tested.	Futterman et al. (2001)	Flyer, text as a graphic element	Sexually active youth (13-24) of colour in high seroprevalence communities, particularly heterosexual females and homosexual/bisexual males.	no actors	n/a	top 3rd, lemon yellow, bottom 2/3rds turquoise. Attracts attention.	N/A	offer	N/A	N/A	N/A	text (question)	low - text only	moderate/dense	question, instruction	Inconsistent	wider community and targeted to sites/ media outlets of relevance to youth	Social taboo around teenagers having sex - (including very young teens). Talks directly to teens about sex.	transgression of taboo	edgy, cool. Instructive. Matter of fact. Authoritative.
		flyer, photo	Sexually active youth (13-24) of colour in high seroprevalence communities, particularly heterosexual females and homosexual/bisexual males.	One actor, female, Latina/POC, very young (12-15)	yes	background indistinguishable. Natural setting. Focus on actor.	Narrative - vector is completed by eye contact with viewer	demand	intimate	involvement	equality	actor	high - photo in natural setting	moderate	statement, instruction, question	Campaign		Social taboo around teenagers having sex - (including very young teens). Talks directly to teens about sex.	transgression of taboo	edgy, cool. Instructive.
		palm card, photo, illustration and text as a graphic element	Sexually active youth (13-24) of colour in high seroprevalence communities, particularly heterosexual females and homosexual/bisexual males.	Two actors, both black, male, young, attractive.	yes	Cityscape (indistinguishable) actor sitting on concrete. Plain block yellow and black. Street culture, attracts attention, focus on text.	Narrative - vector is completed by eye contact with viewer	Offer	impersonal	detachment (both actors)	equality	text (question + title)	high - photo in natural setting	moderate	statement, instruction, question	Inconsistent		Social taboo around teenagers having sex - (including very young teens). Talks directly to teens about sex.	transgression of taboo	edgy, cool. Instructive.
		palm card, photo	Sexually active youth (13-24) of colour in high seroprevalence communities, particularly heterosexual females and homosexual/bisexual males.	One actor, male, black, young, attractive.	yes	presumed cityscape (indistinguishable). Focus on actor.	Narrative - vector is completed by eye contact with viewer	demand	intimate	involvement	equality	actor	high - photo in natural setting	sparse	instruction, question	Campaign		Social taboo around teenagers having sex - (including very young teens). Talks directly to teens about sex.	transgression of taboo	edgy, cool. Instructive.
Iknowushould2	Dowshen et al. (2015)	Flyer, photo and text as graphic element, amateur style	Young people (13-17) in Philadelphia, USA	Multiple images, each with one actor as the subject, five male, four female, mostly black or other ethnic minorities, all young, all 'average/real' in appearance, most smiling	yes	Range of public/cityscape environments, walls, buildings, trees, public art. "Everyday" settings.	1) Narrative - vector is completed by eye contact with viewer 2) Narrative - Actor interacts with their hat	Demand	Intimate/ social	Involvement (5 actors). Detachment (4 actors)	Equality	Actors and campaign slogan/website	High - everyday/ cityscape setting, low production, 'real' actors	sparse	statement	Campaign	online, radio, high-yield youth events and wider community	Non-explicit images and text. Stigma/taboo -young people and sex. Possible taboo/privacy norm - black/ethnic minority sexuality/sexual health.	Warmth. No text - invites curiosity to follow on to website.	Friendly. Peer.
		Poster for bus shelter, photo and text as graphic element, amateur style	Young people (13-17) in Philadelphia, USA	Multiple images, seven with one actor, one with two actors, four males, five females, mostly black or other ethnic minorities, all young, all 'average/real' in appearance, most smiling.	yes	Range of public/cityscape environments, walls, buildings, trees, public art. "Everyday" settings.	1) Narrative - vector is completed by eye contact with viewer 2) Narrative - Actor interacts with their hat 3) Narrative - transactional	Demand	Intimate/ social	Involvement (5 actors). Detachment (4 actors)	Equality	Actors and campaign slogan/website	High - everyday/ cityscape setting, low production, 'real' actors	sparse	statement	Campaign		Non-explicit images and text. Stigma/taboo -young people and sex. Possible taboo/privacy norm - black/ethnic minority sexuality/sexual health.	Warmth. No text - invites curiosity to follow on to website.	Friendly. Peer.
		Wallet Cards, photo and text as graphic element, amateur style	Young people (13-17) in Philadelphia, USA	Five images, each with one actor, three male, two female, mostly black or other ethnic minorities, all young, all 'average/real' in appearance, most smiling.	yes	Range of public/cityscape environments, walls, buildings, trees, public art. "Everyday" settings.	1) Narrative - vector is completed by eye contact with viewer 2) Narrative - Actor interacts with their hat	Demand	Intimate/ social	Involvement (3 actors). Detachment (2 actors - both female)	Equality	Campaign slogan and QR code	High - everyday/ cityscape setting, low production, 'real' actors	sparse	statement	Campaign		Non-explicit images and text. Stigma/taboo -young people and sex. Possible taboo/privacy norm - black/ethnic minority sexuality/sexual health.	Warmth. No text - invites curiosity to follow on to website.	Friendly. Peer.
		Sheeter, photo and text as graphic element, amateur style	Young people (13-17) in Philadelphia, USA	Eleven images, nine with one actor, one with two actors, one with no actors. Five male, six female, mostly black or other ethnic minorities, all young, all 'average/real' in appearance, most smiling.	yes	Range of public/cityscape environments, walls, buildings, trees, public art. "Everyday" settings.	1) Narrative - vector is completed by eye contact with viewer 2) Narrative - Actor interacts with their hat 3) Narrative - transactional	Demand	Intimate/ social	Involvement (6 actors). Detachment (5 actors)	Equality	Actors and campaign slogan/website	High - everyday/ cityscape setting, low production, 'real' actors	sparse	statement	Campaign		Non-explicit images and text. Stigma/taboo -young people and sex. Possible taboo/privacy norm - black/ethnic minority sexuality/sexual health.	Warmth. No text - invites curiosity to follow on to website.	Friendly. Peer.
Man Up Monday	Anderson (2016)	Facebook post image, text as a graphic element, illustration	Students at public research university, particularly heterosexual men who do not pursue regular STI testing	No actors	implied	Illustrated, blue with clouds. Focus on text	n/a	offer	N/A	N/A	N/A	text	low - illustration and text	moderate	Statement	Inconsistent	college campus, residential halls, online	Challenges assumption that STI testing involves urethral swab. University sports culture.	Empowerment	Reassuring, positive.
		Billboard/Facebook post image, edited photo, text as a graphic element	Students at public research university, particularly heterosexual men who do not pursue regular STI testing	No actors	implied	Plain white/gradient orange. Focus on image and text	Conceptual - symbolic	offer	N/A	N/A	N/A	men's underwear	low - photoshopped image (flame on men's underwear)	moderate	question, instruction	Campaign		Plays on assumption that STIs show symptoms (flame = burning)	Textual and visual puns, humour	Casual, conversational, instructive.
		Billboard/Facebook post image, edited photo, text as a graphic element	Students at public research university, particularly heterosexual men who do not pursue regular STI testing	No actors	implied	Plain white/gradient blue. Focus on image and text	Conceptual - symbolic	offer	N/A	N/A	N/A	men's underwear	low - photoshopped image (hook on men's underwear)	moderate	question, instruction	Campaign		Norm around hook-up culture on university campuses.	Textual and visual puns, humour	Casual, conversational, instructive.
TESTme screening service	Gamage et al. (2011)	No visual materials sourced
VCT	Marum et al. (2008)	poster, edited photo and text as a graphic element, studio quality	Sexually active Kenyans. One phase target young people (15-24).	One actor, female, black, attractive, young, celebrity.	No	Plain maroon, focus on actor.	Narrative - vector is completed by eye contact with viewer	Demand	Social	involvement	equality	actor	medium - image photoshopped onto neutral background, digital effects	dense	statement	Campaign	wider community in urban centres, radio, television	Celebrity speaking out about HIV testing, may challenge norms around privacy or STI stigma. Unsure of cultural context.	Empowerment.	Conversational. Candid. Encouraging.
		poster, edited photo and text as a graphic element, studio quality	Sexually active Kenyans. One phase target young people (15-24).	One actor, male, black, young, short statured (disabled), celebrity.	no	plain dark blue, focus on actor.	Narrative - vector is completed by eye contact with viewer	Demand	social/ impersonal	involvement	equality	actor	medium - image photoshopped onto neutral background, digital effects	dense	statement	Campaign		Celebrity speaking out about HIV testing, may challenge norms around privacy or STI stigma. Unsure of cultural context.	Empowerment.	Conversational. Candid. Encouraging.
		poster, edited photo and text as a graphic element, studio quality	Sexually active Kenyans. One phase target young people (15-24).	Three actors, all male, all black, all young, all attractive, celebrities.	no	Bright red. Digital editing of photograph, graphic effects/illustration. Trendy, young, hip.	Narrative - vector is completed by eye contact with viewer	Demand	social/ impersonal	involvement (2 actors) involvement/ detachment (1 actor)	equality	actors	low - image photoshopped onto neutral background, digital effects (doubles), Illustration element.	dense	statement	Campaign		Celebrity speaking out about HIV testing, may challenge norms around privacy or STI stigma. Unsure of cultural context.	Empowerment.	Conversational. Candid. Encouraging.
		video (53sec), high contrast, black and white	Sexually active Kenyans. One phase target young people (15-24).	One actor, female, black, attractive, young, celebrity.	no	plain white studio, focus on actor.	Narrative - vector is completed by eye contact with viewer	demand	intimate/ social/ impersonal	involvement/ detachment	equality	actor	medium - studio setting	sparse	statement	Campaign		Celebrity speaking out about HIV testing, may challenge norms around privacy or STI stigma. Unsure of cultural context.	Empowerment.	Conversational. Candid. Encouraging.
		video (58sec), high contrast, black and white	Sexually active Kenyans. One phase target young people (15-24).	One actor, male, black, young, short statured (disabled), celebrity.	no	plain white studio, focus on actor.	Narrative - vector is completed by eye contact with viewer	demand	intimate/ social/ impersonal	involvement/ detachment	viewer power, equality, representation power.	actor	medium - studio setting	sparse	statement	Campaign		Celebrity speaking out about HIV testing, may challenge norms around privacy or STI stigma. Unsure of cultural context.	Empowerment.	Conversational. Candid. Encouraging.
		video (1min9sec), high contrast, black and white	Sexually active Kenyans. One phase target young people (15-24).	Three actors, all male, all black, all young, all attractive, celebrities.	no	plain white studio, focus on actors.	1)Narrative - vector is completed by eye contact with viewer 2) Narrative - transactional	Demand	intimate/ social/ impersonal	involvement/ detachment	equality	actors	medium - studio setting	sparse	statement	Campaign		Celebrity speaking out about HIV testing, may challenge norms around privacy or STI stigma. Unsure of cultural context.	Empowerment.	Conversational. Candid. Encouraging.
		video (1min13sec), colour saturated	Sexually active Kenyans. One phase target young people (15-24).	Two actors, one male, one female. Both black, young, attractive.	yes	playground (kids playing) and building. Ankle length grass, blue sky and trees. Youth.	1)Narrative - vector is completed by eye contact with viewer 2) Narrative - transactional	demand	intimate/ social/ impersonal	involvement/ detachment	equality	actors	low - true to life setting, colour saturated, actor body doubles	sparse	statement	No		May challenge norms around STI stigma. May challenge norms around young people and sex. Unsure of cultural context.	possibly fear	Cautionary.
you never know who you'll meet	Gold at al. (2011)	poster, photo, 'club' style flash photography	Young people 18-25 in Victoria	Four actors, two female, two male, all white, all young, all attractive/average, all smiling.	yes	Club/pub. Other people in the background. Night life. Recreation. Actors are presumably over 18.	1) Narrative - transactional 2) Narrative - vector is completed by eye contact with viewer	Demand	Social	Involvement (all)	viewer power/ equality	Actors	High. photograph mimics those taken by club photographers.	sparse/moderate	statement	Government	Bars/nightclubs, online, youth-targeted venues, higher education institutes, wider community.	STI stigma is played into. Challenges assumption that you can tell if someone has an STI from what they look like. Disrupts perceived low-risk in casual heterosexual sex.	Transgression of norms. Fear. Possibly humour.	Provocative. Cautionary. Informative.
		poster, photo, 'club' style flash photography	Young people 18-25 in Victoria	Three actors, all female, all white, all young, all attractive/average, all smiling.	yes	Club/pub. Other people in the background. Night life. Recreation. Actors are presumably over 18.	Narrative - vector is completed by eye contact with viewer	Demand	Social	Involvement (all)	Equality	Actors	High. photograph mimics those taken by club photographers.	sparse/ moderate	statement	Government		STI stigma is played into. Challenges assumption that you can tell if someone has an STI from what they look like. Disrupts perceived low-risk in casual heterosexual sex.	Transgression of norms. Fear. Possibly humour.	Provocative. Cautionary. Informative.
		poster, photo, 'club' style flash photography	Young people 18-25 in Victoria	Three actors, all female, all white, all young, all attractive/average, all smiling.	yes	Club/pub. Other people in the background. Night life. Recreation. Actors are presumably over 18.	Narrative - vector is completed by eye contact with viewer	Demand	Social	Involvement (all)	Equality	Actors	High. photograph mimics those taken by club photographers.	sparse/ moderate	statement	Government		STI stigma is played into. Challenges assumption that you can tell if someone has an STI from what they look like. Disrupts perceived low-risk in casual heterosexual sex.	Transgression of norms. Fear. Possibly humour.	Provocative. Cautionary. Informative.
		poster, photo, 'club' style flash photography	Young people 18-25 in Victoria	Three actors, all male, all white, all young, all attractive/average, all smiling.	yes	Club/pub. Other people in the background. Night life. Recreation. Actors are presumably over 18.	Narrative - vector is completed by eye contact with viewer	Demand	Social	Involvement (1 actor) Involvement/ detachment (2 actors)	Equality	Actors	High. photograph mimics those taken by club photographers.	sparse/ moderate	statement	Government		STI stigma is played into. Challenges assumption that you can tell if someone has an STI from what they look like. Disrupts perceived low-risk in casual heterosexual sex.	Transgression of norms. Fear. Possibly humour.	Provocative. Cautionary. Informative.
		postcard, photo, 'club' style flash photography	Young people 18-25 in Victoria	Photograph identical to poster image (three white females)	yes	Club/pub. Other people in the background. Night life. Recreation. Actors are presumably over 18.	Narrative - vector is completed by eye contact with viewer	Demand	Social	Involvement (all)	Equality	Actors	High. photograph mimics those taken by club photographers.	sparse	statement	Government		STI stigma is played into. Challenges assumption that you can tell if someone has an STI from what they look like. Disrupts perceived low-risk in casual heterosexual sex.	Transgression of norms. Fear. Possibly humour.	Provocative. Cautionary.
		postcard, photo, 'club' style flash photography	Young people 18-25 in Victoria	Three actors, all male, all white, all young, all attractive/average, all smiling.	yes	Club/pub. Other people in the background. Night life. Recreation. Actors are presumably over 18.	Narrative - vector is completed by eye contact with viewer	Demand	Social	Involvement (1 actor) Involvement/ detachment (2 actors)	Equality	Actors	High. photograph mimics those taken by club photographers.	sparse	statement	Government		STI stigma is played into. Challenges assumption that you can tell if someone has an STI from what they look like. Disrupts perceived low-risk in casual heterosexual sex.	Transgression of norms. Fear. Possibly humour.	Provocative. Cautionary.
		postcard, photo, 'club' style flash photography	Young people 18-25 in Victoria	Four actors, two female, two male, all white, all young, all attractive/average, all smiling.	yes	Club/pub. Other people in the background. Night life. Recreation. Actors are presumably over 18.	Narrative - vector is completed by eye contact with viewer	Demand	Social	Involvement (all)	Equality	Actors	High. photograph mimics those taken by club photographers.	sparse	statement	Government		STI stigma is played into. Challenges assumption that you can tell if someone has an STI from what they look like. Disrupts perceived low-risk in casual heterosexual sex.	Transgression of norms. Fear. Possibly humour.	Provocative. Cautionary.
		postcard, photo, 'club' style flash photography	Young people 18-25 in Victoria	Three actors, two female, one male, all white, all young, all attractive/average, all smiling.	yes	Club/pub. Other people in the background. Night life. Recreation. Actors are presumably over 18.	Narrative - vector is completed by eye contact with viewer	Demand	Social	Involvement	Equality	Actors	High. photograph mimics those taken by club photographers.	sparse	statement	Government		STI stigma is played into. Challenges assumption that you can tell if someone has an STI from what they look like. Disrupts perceived low-risk in casual heterosexual sex.	Transgression of norms. Fear. Possibly humour.	Provocative. Cautionary.
Campaign name not provided	Andersen et al. (2001)	No visual materials sourced

## Sheet: Notes
Visual components		Examples
1) Technical	Type of intervention	poster, leaflet, video
	Medium (could be more than one)	photo, video, diagram, illustration, 3D letter
	Effects	lens flare, fish eye, flash lighting, special photo processing
2) Reading the Visual	Actor's appearance
	Setting/ Environment
	Props/ Objects
	Form of representaton	narrative (action, transactions, mental/ verbal processes)
		Conceptual (classificational, analytical, symbolism)
	Contact	Demand (e.g. direct eye contact, Offer of information, services or goods)
	Social Distance	Intimate (close up), Medium (social), Impersonal (distance)
	Point of View	Engagement, Involvement, Detachment
		Viewer power, Equality, Representation power
	Compositional (Salience)	Information value, Framing, Colour, Focus, Texture, Scale
	Modality	High/ Medium/ Low level of truth to image
3) What supports the visual?	Text	Content, Form (e.g. questions, speech, instructions), Font (colour, tone, weight)
	Logos	Relative size, location, type of organisation, recognisable by audience
	Audio	Music, sound effects, speech?
4) Social Context of Viewing	location of materials	Clinic, public billboard, gay scene venue
	references to visual culture	soap opera style
	Societal norms, stereotypes, stigmas, controversies at play
5) Overall - combination	Intended/ unintended audiences
	Originality	Unique, surprising
	Provocation	Fear, humour, warmth, irritation, sexual arrousal, incongruity, ambiguity
	Consistency of messages
	Tone
