# Supplementary material for: Social marketing and mass media interventions to increase sexually transmissible infections (STIs) testing among young people: social marketing and visual design component analysis
Source: BMC Public Health. 2024 Feb 26;24:620. doi: 10.1186/s12889-024-18095-8 (PMC10898181; doi:10.1186/s12889-024-18095-8)
Supplement: Supplementary file 3 — Supplementary Material 3 [file 12889_2024_18095_MOESM3_ESM.xlsx]

## Sheet: Social Marketing Components
Supplementary File 3: Detailed social marketing components by intervention.
		Intervention development and Theory								Product						Place	Promotion	Price
Intervention name	Reference	Behaviour change focus	Theoretical framework employed in intervention design	Insight driven	Customer orientation (e.g., consumer research and pretesting)	Segmentation and targeting	Motivational exchange	Competition (i.e. considers appeal of competing behaviours and uses strategies to overcome these)	Explicit reference to social marketing theory	Intervention delivery by whom/what	Intervention content	Intensity, frequency and duration of intervention	Branding	Tone	Imagery	Intervention setting(s)/ channel	Mode(s) of delivery	Costs/barriers that target users have to bear and barriers they have to overcome
Check it out Chlamydia hotline	Oh et al. (2002)	Intervention aims were (a) increase awareness of recipients’ personal risk for chlamydial infection; (b) facilitate dissemination of chlamydia facts; and (c) promote care-seeking behavior (“report for chlamydia screening”).	Theory of Reasoned Action and the Media Practice Model	Literature review details the youth Chlamydia problem in the USA context, previous success in selective screening for prevention of pelvic inflammatory disease and presents the case for population-based intervention for young women. Details problem of reaching youth with STD messages and presents evidence for effectiveness of mass media interventions.	focus group sessions were conducted with teenagers and parents who provided background information for the development of the study protocol (following a previous experimental mailing campaign). Chlamydia facts brochure pilot-tested with groups of target adolescents and their parents to determine comprehension and overall acceptance of its content. The audio and video components of the mass media…	Youth (15-25) in a " mid-sized Southern U.S. city"	No explicit exchange analysis. Brochure presents facts on Chlamydia and its consequences, acknowledging difficulty of communication about STDs then asks the viewer to assess their own risk in private. Brochure emphasises the high prevalence of asymptomatic infections in young people, the consequences of untreated chlamydial infections, and the ease of treatment if diagnosed early.	Identifies external competing forces through literature review, including: secrecy surrounding sexuality, society’s reluctance to openly discuss sexual health, and the stigma associated with STDs. The intervention brochure explicitly states the difficulties of communicating about STD issues. Authors identify social stigma about STD conversations as competeing force. Strategies to mitigate competi…	No	Researchers	The mail outreach materials included: a cover letter explaining the procedure for obtaining a urine based, confidential chlamydia screening test, two coupons for free urine LCR tests for chlamydia, and a chlamydia fact brochure which provided the Check-It-Out hot line number. The audio message was gender-neutral. In addition to the audio and video messages, posters with the same color photographs…	Initial mailing of 420 brochures, followed 2 weeks later, by a single newspaper article about the chlamydia campaign, and a series of TV commercials over a period of 6 weeks. Three additional mail outreach campaigns occurred on November 30, 1999 (to 500 subscribers), December 13, 1999 (to 501 subscribers) and January 3, 2000 (701 subscribers). The 30-second commercial was aired approximately 130 …	Not reported- although reports use of 'hotline number' on all materials	implied informative/ encouraging	The brochure features color pictures of two sets of families, one African American and one Caucasian, including a mother, father, and an adolescent. It depicts the theme, “It may be hard to hear, see, and talk” about sex and STDs with teenage children, and encourages the reader to share the chlamydia facts in the family. The video featured color images of the two sets of families shown in the chl…	Wider community, primary care sites, youth targeted television stations	(a) a mail outreach (a) chlamydia fact brochure), (b) a media campaign (television and radio advertisements), (c) a prerecorded Check-ItOut chlamydia hot line with automated monitoring capacity, (d) a staffed chlamydia Options information line	Brochure presents facts on Chlamydia and its consequences, acknowledging difficulty of communication about STDs then asks the viewer to assess their own risk in private
Chlamydia. Worth talking about	Gobin et al. (2013)	Intervention sought to normalise conversations about the transmission of chlamydia, raise awareness of the risk of untreated infection and explain the process of diagnosis and treatment	Not reported	Evidence base for mass media campaigns as an effective means of positive health-related behaviour change in young people is presented.	Not reported	Faceless posters voiced by young people from a range of socio-demographic groups. Which groups are targeted is not obvious from paper. 15-24 years, whole of England.	Not reported	Internal and external competing forces implicit in campaign materials but not discussed in paper. Strategies to remove or minimise competition not disucssed.	No	NHS	The campaign material consisted of short faceless dialogues about chlamydia infection, diagnosis and treatment set in everyday situations and voiced by young people from a range of socio-demographic groups. Posters, leaflets.	ran for a total of four weeks and resources (leaflets, posters and access to logos) were made available for local campaigns which continued for an additonal 2 months	"Chlamydia. Worth talking about" intervention name and logo on material. Nested in broader/pre-existing NHS sexual health campaigns	Positive. Reasurring. Empowering.	Images of everyday settings (train station; doctor's office) with speech bubbles overlayed, containing conversations about Chlamydia testing between two people (absent from the image).	online and wider community	National TV, radio, on-line, poster and leaflets	No cost-benefit analysis.
couldihaveit	Wilkins & Mak (2007)	Campaign aimed to increase the number of requests for chlamydia testing from sexually active 15-24 year-olds. No explicit discussion of behaviour change.	Social marketing principles guided the development and implementation of the campaign.	Short literature review. Introduction details the complications of Chlamydia and the youth STI problem in Western Australia.	Not reported	Youth (15-24) in Perth metropolitan area (with limited rural/remote reach), Australia	Not reported	Not reported	Yes	WA Department of Health launched campaign. Campaign strategies developed and implemented by an advertising agency.	Image based campaign with consistent use of key message about unprotected sex not being with 'just one person'. All material included the campaign website and instructed the viewer to visit the website and their GP or sexual health clinic.	two consecutive SMSs were sent to 11,535 mobile telephones registered with The Smarter Than Smoking and Blue Sky Frog databases; radio advertisments aired 676 times on 4 Perth stations. Multimedia arm implemented between 20 June 2005 and 30 September 2005	Campaign name/website on all material. No campaign logo.	Provocative. Cautionary. Informative.	Same actors used across campaign. Young woman's torso with male partner holding her from behind and multiple hands of others (absent from image).	Online, pubs, clubs, hotels, university, TAFE, wider community.	Radio, SMS, poster advertisment, print advertisment in metopolitan and university press, email (radio mailing list), website.	No cost-benefit analysis
Get checked Omaha	Tibbits et al. (2018)	The goal of the intervention was to reduce rates of chlamydia and gonorrhea among young people 15 to 24 years of age in Omaha by overcoming barriers to testing	Not reported	Short literature review. Purpose section describes the youth STD problem in the USA context and Omaha context and briefly discusses barriers to testing for youth	Not reported	Target by age (15-24) and location Omaha, USA only	No explicit exchange analysis. Free testing, however this was not explicitly identified as an incentive	Stigma, confidentiality and cost are noted as barries to testing, however, analysis and strategies to mitigate competiton are not reported.	No	The Women's Fund of Omaha (a nonprofit organization in Omaha)	The media campaigns launched during phase 1 were modeled after national media campaigns, such as Get Yourself Tested. The objectives of the first AHP campaign were to communicate that no one is immune to STIs and emphasize the importance of STI testing to decrease perceived stigma and increase the demand for testing.	Phase 1 launched during January 2015 in Omaha with one media campaign. Twelve additional media campaigns were implemented beginning in February 2015, most lasting one or two months. Phase 2 launched during September 2015 - the media campaigns continued and grantees offered free STI testing and treatment to young people. Information about STIs and AHP provided at >1000 outreach events (e.g., commu…	All media campaigns included the Get Checked Omaha webstie address	Various: provocative, fear/disgust, positive/normalising	Various: Peer images of youth against plain white background; digital images of disease-affected skin as lettering; text only images.	Online, wider community, outreach events	delivered through a variety of conventional (billboards, newspaper ads, radio ads) and digital (pre-roll ads, Facebook ads) mediums. In addition, a Web site, Get Checked Omaha, and Facebook, Twitter, and YouTube accounts were created, outreach events	Financial barrier to testing noted but no cost-benefit analysis
Get Yourself Tested (GYT)	Eastman-Mueller et al. (2019)	Increase testing and encouraged open communication about sexual health with partners and health care providers	Not reported	Short literature review. Introduction describes the youth STD problem in the USA context; barriers to youth testing; and presents some evidence for social marketing campaigns focusing on sexual health.	Not reported	Whole of USA intervention, targeted by age only (sexually active youth <25).	No explicit exchange analysis. Notes that messaging developed for individuals (>18) may not resonate with younger adolescents because different context and socioenvironmental factors may be influencing them. Younger adolescents (<18) may use different channels of media.	Competition is analysed retrospectively in discussion not in intervention design. Notes internal competing forces for younger adolescents (<18) i.e. less awareness of health issues. And external competing forces for younger adolescents (<18) i.e. living with parents, access to health care mediated by parents/guardians and use of different channels of media. Mitigation strategies suggested for fut…	Yes but as an approach rather than to suggest GYT was SM	The campaign was a public–private partnership among MTV Networks, Planned Parenthood Federation of America, and the Kaiser Family Foundation	The campaign encouraged open communication about sexual health with partners and health care providers through “get yourself talking” messaging.	Refers reader to Habel et al. and McFarlane et al. for more details	GYT Get Yourself Tested Intervention name/ logo on all material	"get yourself talking" messaging = empowering	No/minimal use of images	online and wider community	MTV; other television network; Internet; school including school health centers; doctor’s office or health clinic, like Planned Parenthood; special event (e.g., a neighborhood party or concert)	Barriers younger adolescence (<18) may face outlined but no cost/benefit analysis
	Friedman et al. (2014)	Intervention messages were developed to increase STD awareness and perceived risk, reduce fear and stigma, and promote open communication with sex partners and health care providers	Health Belief Model and the Theory of Planned Behavior	Short literature review. Introduction describes the youth STD problem in the USA context as the catalyst for the launch of the GYT campaign.	States that campaign strategies were informed by formative research, but does not provide details and doesn't state whether the formative research was specific to GYT development	Whole of USA intervention, targeted by age only (sexually active youth <25).	No explicit exchange analysis. Mentions national promotions and celebrity endorsements and promotional materials to incentivise testing.	Internal and external competing forces were discussed in the context of feedback from formative research. Internal: youth often do not perceive themselves to be at risk for STDs and fear various aspects of STD testing (e.g., uncomfortable procedures). External: youth often fear various aspects of STD testing (e.g., what others will think and say). Strategies to reduce competition not formally dis…	No	Partnership between MTV, the Kaiser Family Foundation, and Planned Parenthood Federation of America (PPFA). Each of these agencies mobilizes its media, communication, and public relations resources through teams of 2 to 6 existing staff members. Additional partners include: school-based health centers, state and local health departments, community organizations, colleges and universities, and hig…	Bright, colourful, short text based materials with empowering and fact based messages. Facebook post images, posters, brochures, flyers, buttons and stickers.	campaign runs year-round, with refreshed messaging each April (GYT’s peak promotion period and STD Awareness Month activities) GYT also promoted through a FB ‘‘Campus Challenge’’ in April 2010 A one-time promotion on Foursquare during September 2010.	GYT Get Yourself Tested Intervention name/ logo on all material	Informative. Empowering.	No/minimal use of images	online, events, colleges, schools, wider community	television, print, SMS, online (website and social media) and on-the-ground efforts i.e. testing events and concert series. GYT toolkits containing promotional materials are provided each year to facilitate state and local efforts	Barriers youth may face to testing described from formative research, but no cost-benefit analysis
	Habel et al. (2015)	Promote sexual health discussions, raise awareness around STIs/HIV, and encourage testing among youth	Health Belief Model and the Theory of Planned Behavior	Literature review details STD problem in USA college populations. Authors note gap in evaluation of STI testing campaigns on U.S. college and university campuses. Presents a review of previous STI campaigns targeting youth. Presents the STI related Healthy Campus 2020 topics and objectives.	Formative research conducted to inform campaign content mentioned, no further details given	12 geographically dispersed college campuses, USA. (sexually active youth <25). Rather than stigmatize potentially “high-risk” subgroups, the goal is to normalize testing for all youth	No explicit exchange analysis. Positive framing to correct misconceptions, empowering call to action. Merchandise i.e. stickers, buttons, shirts, watch events (where students watched an STI/HIV-related program and had a discussion afterwards), and free or reduced cost STI testing.	Competing forces not reported. Authors note that the campaign seeks to minimize perceived barriers and that free or reduced cost STI testing was available at most intervention sites.	Yes	GYT is also supported by state and local partners through media, marketing, events, promotions, and coordinating STI-testing/community outreach efforts. As of 2010 the American College Health Association’s (ACHA) Sexual Health Education and Clinical Care Coalition(SHECC) assisted with implenenting GYT in academic institutions.	GYT presents the idea of testing in three easy letters that are reminiscent of the way youth communicate in text messages and social media (eg, LOL, BRB…GYT)	12 colleges volunteering to implement GYT during April 2011.	GYT Get Yourself Tested Intervention name/ logo on all material	empowerment-based approach; encourages testing as an act of pride, not shame; positive framing to correct misconception; normalizes the act of testing and discussions about STIs	No/minimal use of images	college campuses, online, wider community, events	promotions included campaign materials, activities or events hosted by student health or campus organizations not limited to flyers, posters, t-shirts, stickers, buttons, bus wrapping, watch events (where students watched an STI/HIV-related program and had a discussion afterwards), and/or STI testing events. GYT community “kits”, including promotional and informational materials, are distributed …	No cost-benefit analysis. Price reported for STI testing as free or low cost
	McFarlane et al. (2015)	Increase testing and promote communication with partners and provides amoung youth	Not reported	No literature review	Formative research conducted to inform campaign content mentioned, no further details given	Whole of USA intervention, targeted by age only (sexually active youth <25).	Not reported	Internal and external competing forces were discussed in the context of formative research findings. Internal: a lack of awareness of prevelance and asymtomatic nature of many STDs and individual risk for STDs. External: a lack of awareness of recommendations for routine screening; availability of STD testing that is free/low cost, youth friendly, confidential, non-invasive. Also that STDs remain…	No	Not reported	GYT messages were designed to promote STD awareness, increaes perceived risk, reduction of stigma, highlight importance and ease of testing, and promote open communication about STDs with sex partners and health care providers.	The campaign runs year round with its major promotional period during national STD awareness month (April) and other key periods of the year	GYT Get Yourself Tested Intervention name/ logo on all material	Anti-stigma	No/minimal use of images	online, wider community	Online (website and social media pages), on air (MTV networks),and on-the-ground components (community and college outreach)	No cost-benefit analysis.
	Roston et al. (2015)	Increasing public awareness and decreasing stigma associated with screening	Health Belief Model and the Theory of Planned Behavior	Short literature review. Introduction details US and Cook County STD statistics, and youth testing problem.	Not reported	Targeted by area and age, Cook County, USA (15-25 years)	Not reported	Competing forces not analysed. However author's note that the majority of individuals served throughout CCHHS are of lower socioeconomic status and the majority are Black/African American. That low socio-economic status, minority young adults are most aﬀected by CT and GC. They also note that facilities are located throughout suburban Cook County and the city of Chicago and that CCHHS provide hea…	No	The Cook County Health and Hospitals System (CCHHS) and the Division of Family Planning implemented a system-wide GYT programme (local implementation in addition to national campaign)	Banners, posters. Messages not described.	Two sessions. One in April 2011, one in April 2012 (local implementation in addition to national campaign)	GYT Get Yourself Tested Intervention name/ logo on all material	empowerment	No/minimal use of images	Cook County Health and Hospital Systems (local implementation in addition to national campaign).	posters, radio (local implementation in addition to national campaign)	CCHHS provide healthcare services regardless of an individual’s ability to pay
Get Yourself Tested (adapted)	Garbers et al. (2016)	Address barriers to STD testing among Black and Latino sexual-minority youth (<25) through implementing an adapted GYT campaign	Not reported	Literature review presents evidence base for intervention. The STD problem in the USA context and some evidence for success of the national and local GYT campaigns are presented. Authors identify gap in evidence for GYT effectiveness for sexual-minority youth and present some evidence for social marketing to increase HIV testing for sexual-minority youth.	campaign included formative and materials testing research. Two focus group discussions were conducted to gather first-person perspectives of Black and Latino sexual-minority youth in three research domains: (1) barriers to STD/HIV testing, (2) perceived effectiveness and reactions to existing STD/HIV testing campaigns and services serving intended audiences. Adaptations to GYT messages were deve…	Segmented by age (<25), sexuality, ( gay, lesbian, or bisexual), ethnicity (Black and Latino), location (New York City, USA) and socio-economic status (street-oriented)	Presents comprehensive understanding of barriers to testing within this population. Reports on disincentives to accessing mobile testing van including: increased police presence in some target venues; fear of stigma from accessing STD specific service. Futher disincentives reported include reservation about seeking testing at sexual-minority targeted health centre because of fear of seeing other …	Presents comprehensive understanding of barriers to testing within this population. Competion reported in the context of formative and materials testing research. Internal: messaging stigma and fatigue centered on what youth perceived to be targeted and offensive public health messaging in many campaigns for sexual and racial/ethnic minority populations. External: concerns about the confidentiali…	Yes	Researchers + clinical and community partner: Callen-Lorde Community Health Cente - serving lesbian, gay, bisexual, and transgender (LGBT) communities regardless of their ability to pay. The partnership leveraged Callen Lorde’s specialized program Health Outreach to Teens (HOTT) providing STD and HIV testing through the clinic and mobile van.	The images and messages in the adapted materials were developed to be inclusive, promoting testing for sexual-minority youth while minimizing messaging stigma. Some images in the campaign materials contained only text and others included images alluding to sex. Existing GYT campaign materials that were perceived as heteronormative were revised to be more inclusive by removing gendered silhouettes…	3-month campaign implementation (June-September 2013) in four venues of New York City. Over the course of 3 months, the campaign conducted and promoted 37 testing events via mobile van. Testing events were held three times a week, on weekdays and weekends in daytime and evening hours. Street outreach was conducted to promote availabiltiy. project distributed more than 13,700 campaign materials. T…	GYT Get Yourself Tested Intervention name/ logo on all material	Empowering. Informative. Non-stigmatising	The campaign used a combination of materials, some text-only and some with images. Some images illuded to sex, but none were over-sexualised. Photographs represented the target audience, i.e. an African American lesbian couple.	Online, outreach to pride events, street outreach (New York)	printed materials (postcards, posters), pins and stickers, online - website and social media marketing efforts, street outreach including mobile testing	Barriers youth may face to testing described from formative and material testing research, but no cost-benefit analysis
Gimmie 5 minutes	McOwen et al. (2002)	Intervention focused on raising awareness on issues around HIV testing and helping to inform decision making on testing, but no explicit discussion of behaviour change	Not reported	Evidence base for mass media campaigns to increase HIV testing presented. Gap identified in evidence for peer images to target health promotion for ethnic minority MSM.	Not reported	Targeted at Black, South European origin and young (<25 years) MSM in London, with different imagery used for each group	No explicit exchange analysis, but intervention designed to help participants to make informed decision about HIV testing on the basis of considering the pros and cons of testing from the key issues addressed in a pre-test discussion	Internal and external competing forces discussed in campaign materials but not paper. It is not clear how competing forces were addressed by the intervention. Some strategies presented in campaign materials.	No	leaflets/posters distrubuted to all Central London gay venues by community gay men's venue outreach teams.	Peer image (two variations) which challenges the reader to read the accompanying text (either on the advertment, or to pick up a flyer) which covered the key issues of a pre-test discussion, and then to make a decision about whwther they should HIV test. Detailed information about testing services at the campaign clinic was included. Leaflets, posters, print advertisment.	12-week campaign included full page advertisment in free tabloid distributed to gay-friendly venues (three images rotated weekly so that so that each appeared four times). Additionally, 5,000 credit card-sized leaflets and 100 A4 posters (of South European image) were distributed to Central London gay venues.	"gimme 5 minutes" intervention name on all material. No logo.	Informative. Non-judgemental	Peer image taken in a studio of either a (young, attractive, shirtless) Black or South European male looking directly at the camera with a neutral confident/seductive expression. Actors are not explicitly MSM.	Gay venues and gay-friendly venues.	full-page advertisment in a free tabloid newspaper distributed widely to gay-friendly venues across the London area. South European image used on posters and leaflets distrubuted to all Central London gay venues.	No cost-benefit analysis.
HIV. Live with it. Get tested.	Futterman et al. (2001)	'to promote a health-seeking behavior', HIV testing among at-risk youth.	Social marketing theory	Literature review presents the youth STD problem in the USA context, and disproportionate burden for youth of colour. Presents problem for reaching at-risk youth with STD messaging that is relevant and effective, and barriers for at-risk youth to accessing HIV testing. Identifies health care settings as an opportunity to engage youth in HIV counselling and testing. Presents the case for the inter…	Youth concerns, fears and potential motivators with regard to HIV testing were ascertained through focus groups, interviews with providers, and literature reviews. The advertising concepts were tested for local relevance in each city through focus groups and feedback from youth and adjusted accordingly. In testing among the target group of adolescents, youth slang phrases were readily understood …	The campaign’s primary target group is the youth who are disproportionately infected with HIV: sexually active youth(13-24) of color in high seroprevalence communities, particularly heterosexual females and homosexual/bisexual males. New York, Baltimore, Los Angeles, Miami, Philadelphia, Washington, The advertising concepts were tested for local relevance in each city.	Price/cost-benefit analysis included. Presents an understanding of barriers to testing. A major strategy was to create awareness among youth that HIV is a significant problem and that unsafe sex can put them at risk. Thus the risks were described while the “price” was lowered by promoting free, youth friendly and expanded HIV testing to gain awareness of one’s health status.	Presents an understanding of barriers to testing, but no explicit analysis of competition. Internal: belief that one is not at risk, fear of blood tests, fear of a positive test. External: fear about disclosure/confidentiality. Reports strategies to mitigate competition through promoting new, less threatening testing technologies such as saliva and urine antibody testing, and promoting the benefi…	Yes	Launched with Adolescent Medicine HIV/ AIDS Research Network (AMHARN). Marketing materials were developed by advertising and health communications agencies in partnership with youth and health care providers, a network of adolescent-friendly counseling and testing sites. Community outreach and promotion of testing materials conducted by youth peer outreach workers.	zine "the Deal", posters, palm cards. Peer image and text only with relevant youth slang for having sex i.e. "hittin' it" "gettin' busy". The format is edgy and cool. The message is informative and directly addresses HIV testing.	Pilot plus two sessions. 1998 Pilot in New York. Multi-city program in 1999 and was repeated and expanded in 2000 (from December 1). The 1999 campaign ran for 6 months.	HIV. Live with it. Get tested! Camapign name/logo on all materials. Local referral phone line on all materials.	edgy, cool. Instructive.	Peer images of youth of colour in cityscapes/natural settings.	wider community, online, community events, in youth outreach worker's neighborhoods and at youth agencies, schools, and recreation sites.	Each city designed its own marketing mix to best reach its target audience. Including: editorial coverage in media outlets of particular relevance to youth, such as popular radio stations, cable networks, websites, and youth publications. Media outreach targeting parents, teachers and adult influencers including health care providers and opinion leaders in the African-American and Latino communit…	Yes. Price/cost-benefit analysis included.
Iknowushould2	Dowshen et al. (2015)	Intervention aimed to increase STI/HIV testing through improving knowledge and addressing attitudes, beliefs and norms around testing	Integrative model of behavior prediction	Systematic review of youth digital media-based sexual health interventions conducted. Notes that few have included youth in all aspects of design and dissemination nor targeted younger adolescents who may experience age-speciﬁc barriers to testing and are more likely to never have been tested.	Co-designed with young people. A minimum of bi-weekly meetings were held throughout a 3 month period, during which campaign development occurred in an iterative process. The process included three focus groups of youth (approximately 10 youth per group) in the target age range and demographic to develop the slogan, content, types of materials and design. There were also two sessions to photograph…	youth 13-17 (18-24 secondary audience) in Philadelphia.	No explicit exchange analysis. Describes incentive/reward of freebies (shirts, wristbands) at events in return for interacting with the campaign (learning more, 'liking' campaign social media). Disincentive reported of youth not wanting to ‘‘like’’ or ‘‘follow’’ because parents or others who may not approve have access to their social media feeds.	Internal and external competing forces were discussed in the context of feedback from focus groups. Internal included fears and misconceptions about the testing process. External included: fear of privacy being compromised; fear of parents finding out about STI testing/needing parental consent. Strategies to mitigate competition not reported explicitly, however information on campaign website inc…	No	Parnership between multiple departments at the Children’s Hospital of Philadelphia and youth from several local community partner organizations. Additionally, a coalition of community members and researchers focusing on HIV prevention for adolescents acted in an advisory capacity providing feedback on content and branding, and played a role in dissemination of the campaign. Face-to-face promotion…	The campaign materials were image based, with no written content - only the intervention name/website, QR code and social media icons. Posters (bus shelters), flyers, wallet card. The campaign’s website (www.iknowushould2.com) consisted of a homepage, a ‘‘Where To Get Tested’’ page with a locator to identify free, conﬁdential HIV and STI testing based on zip code in the Philadelphia area, a page …	September 2012–August 2013	"Iknowushould2" intervention name/website on all campaign materials. Same images used across intervention materials.	Peer, positive, private, anti-stigma	Compilation of peer images (image quality/production also suggests they were taken by peers) of ethnically diverse young people in everyday settings (cityscape). Youth involved in campaign development were photographed over two sessions for the social media and other materials for the campaign.	online, high-yield youth events and wider community	combining traditional media (print advertisements, t-shirts, radio, hotline), new media (website, Facebook, Twitter, Instagram, YouTube), campaign events, and community outreach and partnership.	Barriers youth may face to testing described from youth focus groups, but no cost-benefit analysis
Man Up Monday	Anderson et al. (2016)	The campaign sought to increase awareness of sexual health and chlamydia testing and motivate students, particularly sexually active men who do not pursue regular STI testing, to get tested.	Not reported	Literature review details the youth STD problem in the USA context; in college populations broadly and in the intervention college. Discusses barriers to testing within this demographic.	Not reported	Primary target were college aged men at a "midwestern 4-year research university"	Reports incentives including: free key chains designed to hold condoms (“keypers”), t-shirts, and shorts distributed at testing events and promotional activities. Testing location being removed from other offices students frequently visit (privacy). Campaign offered free treatment for Chlamydia and improve access to treatment both on- and off campus (although the offer was not included in the mar…	Presents internal and external competing forces. Internal: denial of risk. External: Lack of access to sexual health resources, limited testing guidelines, stigma surrounding sexual behavior, limited sexual health knowledge, accessibility and location of testing sites, misperceptions regarding sample collection, social stigma, cost and conﬁdentiality - including a desire to avoid billing STI-labe…	No	The Student Health Center (SHC) expanded upon existing relationships with Rain-Central Missouri, Inc, and the University Hospital Pharmacies while initiating a collaborative partnership with the Missouri Department of Health and Senior Services (MDHSS), Hologic, Inc and The Monday Campaign. The SHC provided risk reduction counseling, education, event staff, and distributed marketing materials. Th…	The tag lines “For the Men in Your Life” and “STI testing can be as easy as 1, 2, Pee” aimed to encourage inclusivity and to dispel myths surrounding testing procedures, respectively. Marketing materials included “FREE and conﬁdential” to address cost and privacy concerns	Testing events were conducted from 10 AM to 2 PM on 5 consecutive Mondays beginning in February 2014. Mass media frequency not reported.	campaign logo	reassuring, empowerment, humour	photoshopped images of underwear with hook/ flame superimpsed. Illustrative and use of text.	Online, college campus, wider community	Mass e-mails with links to the Man Up Monday microsite on the SHC Web page were sent. SHC peer educators were trained to present the campaign at events and advised on handling negative feedback. A social-media marketing plan was implemented via online accounts hosted and maintained by the SHC. Printed marketing materials were provided to residential halls prior to, and throughout, the campaign. T…	No cost-benefit analysis
TESTme screening service	Gamage et al. (2011)	No explicit discussion of behaviour change.	Not reported	Short literature review. Background section describes problem of accessing sexual health care in rural Australian setting. Identifies gap in literature evaluating different advertising methods to promote STI screening for rural young people.	Not reported	Youth (<25) in rural areas (>150km from Melbourne)	Not reported	Confidentiality and stigma are noted as internal competitors to testing (access to sexual health services only available through GP in rural areas). Implicit strategy to mitigate this barrier (through home testing) however analysis and strategies are not explicitly reported.	No	Researchers	Unknown	August 2009 to June 2010. Service accessed through a free telephone number between 9-5 on weekdays. Material that was present for the 11 month period Once-only advertising included newspapers, youth magazines and newsletters; advertising in rural university student diaries and SMS advertising.	Not reported	Not reported	Not reported	Online, community events, "in places where youth attend (skate parks, sporting clubs,busstops, cinema,clubs"	Online (Facebook and websites), posters, ﬂyers, business cards, wrist bands, paper-based commercial advertising (newspapers, youth magazines and newsletters), advertising in student diaries at rurally located universities and short message advertising to mobile phones.	No cost-benefit analysis
VCT	Marum et al. (2008)	The campaign aimed to increase public demand for VCT. No explicit discussion of behaviour change.	Not reported	Introduction briefly notes evidence for mass media communication in public health, and details the background to VCT in Kenya and need for the intervention.	Not reported	Phase 2 of campaign targeted youth (15-24) in urban settings, Kenya, Africa	Not reported	Authors note that few Kenyans perceived benefits to knowing their HIV status, however competiton is not analysed and stategies to mitigate competition are not explicitly presented.	No	Unclear. Possibly government.	Phase 2 targeted urban youth with the message to ‘get in control of their life’ by knowing their HIV status. An upbeat, ‘lifestyle’ approach was used. Popular entertainers stated they had been tested themselves but did not reveal their results. No direct mention of the possibility of testing HIV positive was made. The campaign used a slang term ‘chanuka’ meaning ‘get smart.’	There were four phases to the campaign. Phase 2 targeted urban youth and ran August 2002 - January 2003 (intensive, multimedia phases of the campaign)	A simple recognisable logo was used on all advertising and print materials and on signboards at VCT sites.	Phase 2 had specific upbeat focus	Images and videos of celebrities in studio setting.	wider community in urban centres	radio, television, posters, ﬂyers, and signage (billboards, street signs).	No cost-benefit analysis
you never know who you'll meet	Gold et al. (2011)	raise awareness of STI, and to promote condom use and STI testing among young people.	Not reported	Short literature review. Background section presents the youth STI problem in the Australian and Victorian context as catalyst for intervention. Effectiveness of mass-media campaigns for increasing STI testing is presented in discussion section.	Campaign messages tested and refined in focus group in April 2007. No further details given.	Heterosexual youth (18-25) in Victoria, Australia.	Not reported	Not reported	No	Delivered by the Public Health Branch of the Victorian Department of Human Services (DHS). Campaign messages were developed by BoilerRoom. Face-to-face education/promotion was delivered by a peer ‘STI promo squad’	All campaign materials featured pictures of young people enjoying a night out; ﬁrst names (e.g. Lauren) appeared above each individual, with one individual having an STI listed as their ﬁrst name. The tag line ‘You never know who you’ll meet’ appeared at the bottom of each image, followed by brief information about STI and testing, and concluding with the line, ‘Play safe. Use a condom,’ and a we…	most media activity concentrated in June to September 2007. Print advertisements were placed in one daily commuter newspaper (10 6cm, weekly on Fridays for 8 weeks), two weekly street newspapers (quarter page for 8 weeks), four monthly university magazines (full page) and two monthly commercial magazines, one targeting males and the other targeting females (full page). Thirty-second radio adverti…	Campaign name and website on all materials	Provocative, cautionary, possibly fear based.	All materials featured peer images of several youth in bars/clubs.	Bars/nightclubs, online, youth-targeted venues, higher education institutes, wider community.	campaign was promoted through print and broadcast media, public and internet advertising, and person-to-person methods	No cost-benefit analysis
Campaign name not provided	Andersen et al. (2001)	No explicit discussion of behaviour change.	Not reported	Short literature review. Introduction briefly details complications of Chlamydia and advancement of diagnostic tests which make outreach sampling possible, presenting the feasability for applying such test stategies in the field, and the need to do so on a population level.	Not reported	Youth (21-23) in Aarhus county, Denmark	No explicit exchange analysis. All the material used in the campaign contained information about Chlamydia and its potential consequences. Test packages could be ordered by answering service or email; tests were prestamped and preaddressed; tests were self-administered (not explicitly reported as an incentives)	Not reported	No	Unclear. Possibly researchers	All the material used in the campaign contained information about the infection and its potential consequences and information on how to order a test package.	Single intervention. 16 March 1998 to 19 June 1998	Not reported	Informed re consequences	Not reported	Online, wider community including education centres, halls of residence, sport clubs,libraries,physicians offices,and on advertising pillars.	(1) a home page on the internet; (2) general information to the press with several articles in newspapers, radio interviews, as well as interviews in local and nationwide television; (3) posters and leaﬂets placed in education centres, halls of residence, sport clubs,libraries,physicians offices,and on advertising pillars; (4) posters on bicycle errand boys; (5) posters in buses; and (6) advertis…	No cost-benefit analysis
